# Supplementary material for: The evolutionary and molecular history of a chikungunya virus outbreak lineage
Source: PLoS Negl Trop Dis. 2024 Jul 26;18(7):e0012349. doi: 10.1371/journal.pntd.0012349 (PMC11305590; doi:10.1371/journal.pntd.0012349)
Supplement: S1 Table — (XLSX) [file pntd.0012349.s004.xlsx]

## Sheet: Blad1
	Strain	Sample date	Country	GenBank
	3.IS350	20181112	Thailand	PP193832
	4.IS350	20181208	Thailand	PP193833
	5.IS350	20190103	Thailand	PP193837
	7.IS350	20190222	Thailand	PP193834
	9.IS350	20190311	Thailand	PP193836
	10.IS350	20190311	Thailand	PP193838
	11.IS350	20190312	Thailand	PP193839
	12.IS350	20190312	Thailand	PP193840
	15.IS350	20190319	Thailand	PP193835
	16.IS350	20190320	Thailand	PP193841
	17.IS350	20190326	Thailand	PP193842
	18.IS350	20190408	Thailand	PP193843

## Sheet: Blad2
Rörnamn	SMInr
1	18-01501
2	18-17467
3	18-17468
4	18-18784
5	19-00438
6	19-00439
7	19-03910
8	19-03995
9	19-04723
10	19-04750
11	19-04807
12	19-04808
13	19-04912
14	19-05166
15	19-05194
16	19-05343
17	19-05594
18	19-06620
